# Supplementary material for: Preclinical PET Imaging of Tumor Cell Death following Therapy Using Gallium-68-Labeled C2Am
Source: Cancers (Basel). 2023 Mar 2;15(5):1564. doi: 10.3390/cancers15051564 (PMC10001225; doi:10.3390/cancers15051564)
Supplement: Supplementary file 1 [file cancers-15-01564-s001.zip]

Archive with 1 entries (1 files):
- cancers-2100885-supplementary.pdf
